# Supplementary material for: UMLF-COVID: an unsupervised meta-learning model specifically designed to identify X-ray images of COVID-19 patients
Source: BMC Med Imaging. 2021 Nov 22;21:174. doi: 10.1186/s12880-021-00704-2 (PMC8607405; doi:10.1186/s12880-021-00704-2)
Supplement: Supplementary file 1 — Additional file 1: Supplementary Table 1. [file 12880_2021_704_MOESM1_ESM.xlsx]

## Sheet: Sheet1
BIMCV
three-classification
LeNet	precision	recall	f1-score		Alexnet	precision	recall	f1-score		VGG	precision	recall	f1-score		CovXNet	precision	recall	f1-score		CNN-LSTM	precision	recall	f1-score		CNN-RNN	precision	recall	f1-score		EMCNet	precision	recall	f1-score
0	0.88	0.95	0.91		0	0.81	0.98	0.89		0	0.75	0.92	0.83		0	1	1	1		0	0.92	0.93	0.92		0	0.92	0.98	0.95		0	0.96	0.95	0.96
1	0.96	1	0.98		1	1	1	1		1	1	1	1		1	0.84	1	0.91		1	1	1	1		1	0.83	0.92	0.87		1	0.76	0.95	0.84
2	0.95	0.87	0.91		2	0.97	0.78	0.87		2	0.9	0.71	0.79		2	1	0.45	0.62		2	0.92	0.91	0.92		2	0.95	0.81	0.87		2	0.88	0.84	0.86
accuracy			0.92		accuracy			0.89		accuracy			0.83		accuracy			0.89		accuracy			0.93		accuracy			0.92		accuracy			0.91
macro avg	0.93	0.94	0.93		macro avg	0.93	0.92	0.92		macro avg	0.88	0.88	0.87		macro avg	0.95	0.82	0.84		macro avg	0.95	0.95	0.95		macro avg	0.9	0.91	0.9		macro avg	0.87	0.91	0.88
weighted avg	0.92	0.92	0.92		weighted avg	0.91	0.89	0.89		weighted avg	0.85	0.83	0.83		weighted avg	0.91	0.89	0.88		weighted avg	0.93	0.93	0.93		weighted avg	0.92	0.92	0.92		weighted avg	0.92	0.91	0.92
four-classification
LeNet5	precision	recall	f1-score		Alexnet	precision	recall	f1-score		VGG	precision	recall	f1-score		CovXNet	precision	recall	f1-score		CNN-LSTM	precision	recall	f1-score		CNN-RNN	precision	recall	f1-score		EMCNet	precision	recall	f1-score
0	0.67	0.8	0.73		0	0.67	0.86	0.75		0	0.74	0.84	0.79		0	0.9	0.83	0.87		0	0.86	0.96	0.9		0	0.74	0.99	0.85		0	0.84	0.9	0.87
1	1	0.32	0.48		1	1	0.98	0.99		1	1	1	1		1	1	1	1		1	0.86	0.91	0.89		1	0.83	0.89	0.86		1	0.86	0.89	0.88
2	0.84	0.96	0.9		2	0.86	0.73	0.79		2	0.87	0.94	0.91		2	0.93	1	0.96		2	0.92	0.96	0.94		2	0.93	0.89	0.91		2	0.89	0.92	0.91
3	0.61	0.45	0.52		3	0.55	0.32	0.4		3	0.65	0.44	0.53		3	0.49	0.54	0.51		3	0.91	0.61	0.73		3	0.99	0.39	0.56		3	0.78	0.66	0.71
accuracy			0.71		accuracy			0.72		accuracy			0.78		accuracy			0.88		accuracy			0.88		accuracy			0.81		accuracy			0.84
Macro avg	0.78	0.63	0.66		Macro avg	0.77	0.72	0.73		Macro avg	0.82	0.81	0.8		Macro avg	0.83	0.84	0.84		Macro avg	0.89	0.86	0.87		Macro avg	0.87	0.79	0.79		Macro avg	0.84	0.84	0.84
Weighted avg	0.72	0.71	0.69		Weighted avg	0.71	0.72	0.7		Weighted avg	0.77	0.78	0.77		Weighted avg	0.88	0.88	0.88		Weighted avg	0.88	0.88	0.87		Weighted avg	0.85	0.81	0.79		Weighted avg	0.84	0.84	0.84
XRay_AI
three-classification
LeNet	precision	recall	f1-score		Alexnet	precision	recall	f1-score		VGG	precision	recall	f1-score		CovXNet	precision	recall	f1-score		CNN-LSTM	precision	recall	f1-score		CNN-RNN	precision	recall	f1-score		EMCNet	precision	recall	f1-score
0	0.47	0.97	0.64		0	1	0.58	0.74		0	0.98	0.49	0.65		0	0.98	0.85	0.91		0	0.85	0.84	0.85		0	0.85	0.85	0.85		0	0.93	0.75	0.83
1	0.89	0.62	0.73		1	0.83	0.94	0.88		1	0.58	0.99	0.73		1	0.86	0.72	0.78		1	0.81	0.97	0.89		1	0.86	0.86	0.86		1	0.84	0.89	0.87
2	0.98	0.92	0.95		2	0.93	0.93	0.93		2	0.98	0.58	0.73		2	0.51	0.87	0.65		2	0.99	0.84	0.91		2	0.92	0.91	0.92		2	0.92	0.92	0.92
accuracy			0.81		accuracy			0.89		accuracy			0.72		accuracy			0.79		accuracy			0.89		accuracy			0.89		accuracy			0.89
macro avg	0.78	0.84	0.77		macro avg	0.92	0.82	0.85		macro avg	0.84	0.68	0.7		macro avg	0.79	0.81	0.78		macro avg	0.89	0.88	0.88		macro avg	0.88	0.88	0.88		macro avg	0.9	0.85	0.87
weighted avg	0.87	0.81	0.82		weighted avg	0.9	0.89	0.88		weighted avg	0.83	0.72	0.72		weighted avg	0.83	0.79	0.8		weighted avg	0.9	0.89	0.89		weighted avg	0.89	0.89	0.89		weighted avg	0.89	0.89	0.89
four-classification
LeNet5	precision	recall	f1-score		Alexnet	precision	recall	f1-score		VGG	precision	recall	f1-score		CovXNet	precision	recall	f1-score		CNN-LSTM	precision	recall	f1-score		CNN-RNN	precision	recall	f1-score		EMCNet	precision	recall	f1-score
0	0.76	0.77	0.77		0	0.79	0.82	0.8		0	0.68	0.95	0.79		0	0.82	0.61	0.7		0	0.81	0.82	0.81		0	0.8	0.86	0.83		0	0.79	0.88	0.83
1	1	1	1		1	0.99	0.79	0.88		1	0.92	0.85	0.88		1	0.68	0.96	0.8		1	0.88	0.94	0.91		1	0.85	0.89	0.87		1	0.96	0.85	0.9
2	0.92	0.94	0.93		2	0.82	0.94	0.87		2	0.85	0.84	0.85		2	0.78	0.88	0.83		2	0.93	0.93	0.93		2	0.86	0.91	0.88		2	0.94	0.89	0.91
3	0.59	0.56	0.58		3	0.66	0.58	0.62		3	0.73	0.15	0.25		3	0.39	0.39	0.39		3	0.66	0.64	0.65		3	0.68	0.53	0.59		3	0.64	0.55	0.59
accuracy			0.77		accuracy			0.78		accuracy			0.73		accuracy			0.73		accuracy			0.8		accuracy			0.79		accuracy			0.8
Macro avg	0.82	0.82	0.82		Macro avg	0.81	0.78	0.79		Macro avg	0.79	0.7	0.69		Macro avg	0.67	0.71	0.68		Macro avg	0.82	0.83	0.83		Macro avg	0.8	0.79	0.79		Macro avg	0.83	0.79	0.81
Weighted avg	0.77	0.77	0.77		Weighted avg	0.78	0.78	0.78		Weighted avg	0.74	0.73	0.68		Weighted avg	0.74	0.73	0.72		Weighted avg	0.8	0.8	0.8		Weighted avg	0.79	0.79	0.79		Weighted avg	0.8	0.8	0.8
